# Supplementary material for: Integrating Radiomics and Artificial Intelligence (AI) in Stereotactic Body Radiotherapy (SBRT)/Stereotactic Radiosurgery (SRS): Predictive Tools for Tailored Cancer Care
Source: Cancers (Basel). 2025 Sep 4;17(17):2906. doi: 10.3390/cancers17172906 (PMC12428336; doi:10.3390/cancers17172906)
Supplement: Supplementary file 1 [file cancers-17-02906-s001.zip]

Archive with 1 entries (1 files):
- cancers-3805369-supplementary.pdf
